# Supplementary material for: Relevance of Cellular Homeostasis-Related Gene Expression Signatures in Distinct Molecular Subtypes of Breast Cancer
Source: Biomedicines. 2025 Apr 28;13(5):1058. doi: 10.3390/biomedicines13051058 (PMC12108624; doi:10.3390/biomedicines13051058)
Supplement: Supplementary file 1 [file biomedicines-13-01058-s001.zip]

Archive with 2 entries (2 files):
- biomedicines-3566910-supplementary.pdf
- TableS4.SPS.xlsx
