# Supplementary material for: Relevance of Cellular Homeostasis-Related Gene Expression Signatures in Distinct Molecular Subtypes of Breast Cancer
Source: Biomedicines. 2025 Apr 28;13(5):1058. doi: 10.3390/biomedicines13051058 (PMC12108624; doi:10.3390/biomedicines13051058)
Supplement: Supplementary file 1 [file biomedicines-13-01058-s001.zip › TableS4.SPS.xlsx]

## Sheet: MP with arrows
	Supplementary Table S4. Gene Expression Based on MammaPrint Subtypes
	T-tests were performed and compared to Ultralow subtype.
	Significant changes in gene expression are indicated with arrows and p values highlighted in green.
	Increased Gene Expresssion							Decreased Gene Expression
	Gene	MP Subtype	Expression	Mean	SD	p value		Gene	MP Subtype	Expression	Mean	SD	p value
	AHCY	Ultralow		7.087	0.517	1		ATG10	Ultralow		7.655	0.634	1
		Low		7.118	0.573	0.673032			Low		7.533	0.661	0.168857
		High 1	↑	7.237	0.649	0.0332222			High 1	↓	7.451	0.797	0.0186381
		High 2	↑	7.499	0.698	1.70842e-08			High 2	↓	7.382	0.737	0.00108616
	AKR1B1	Ultralow		10.899	0.678	1		ATG2B	Ultralow		6.968	0.684	1
		Low	↑	11.083	0.641	0.0464624			Low		6.876	0.694	0.330426
		High 1	↑	11.157	0.835	0.00528971			High 1	↓	6.769	0.795	0.0293037
		High 2	↑	11.386	0.826	1.75599e-07			High 2	↓	6.673	0.707	0.000851169
	ATF4	Ultralow		13.031	0.666	1		ATG4A	Ultralow		8.951	0.666	1
		Low	↑	13.238	0.621	0.0219529			Low		8.891	0.546	0.488789
		High 1	↑	13.391	0.748	6.46487e-05			High 1		8.957	0.672	0.951906
		High 2	↑	13.672	0.672	7.63405e-12			High 2	↓	8.784	0.639	0.0447497
	ATG101	Ultralow		7.722	0.497	1		ATG14	Ultralow		9.13	0.557	1
		Low		7.707	0.592	0.828571			Low		9.143	0.669	0.881453
		High 1		7.828	0.691	0.12699			High 1	↓	8.905	0.825	0.00495611
		High 2	↑	7.925	0.705	0.00291536			High 2	↓	8.838	0.705	0.000100108
	ATG12	Ultralow		10.262	0.641	1		BECN1	Ultralow		8.425	0.664	1
		Low	↑	10.491	0.64	0.0102597			Low		8.603	0.654	0.0515392
		High 1	↑	10.505	0.87	0.0066862			High 1		8.46	0.901	0.7055
		High 2	↑	10.535	0.676	0.000990802			High 2	↓	8.133	0.766	0.00081587
	ATG13	Ultralow		7.946	0.525	1		CASP12	Ultralow		6.478	0.454	1
		Low		7.952	0.557	0.938017			Low		6.391	0.394	0.146639
		High 1		8.012	0.643	0.354607			High 1		6.412	0.468	0.255348
		High 2	↑	8.085	0.587	0.0401358			High 2	↓	6.323	0.443	0.00686638
	ATG2A	Ultralow		11.612	0.61	1		CASP6	Ultralow		7.861	0.51	1
		Low	↑	11.804	0.594	0.0222755			Low		7.763	0.48	0.159142
		High 1	↑	11.823	0.726	0.0101738			High 1	↓	7.716	0.544	0.0308372
		High 2	↑	11.912	0.682	0.000190478			High 2	↓	7.657	0.531	0.00196608
	ATG3	Ultralow		10.946	0.617	1		CASP9	Ultralow		9.193	0.676	1
		Low	↑	11.128	0.599	0.0315642			Low		9.121	0.519	0.408794
		High 1	↑	11.203	0.786	0.00246736			High 1		9.087	0.642	0.214873
		High 2	↑	11.5	0.655	1.21577e-10			High 2	↓	8.996	0.642	0.0205395
	ATG4B	Ultralow		10.918	0.66	1		CRP	Ultralow		5.503	0.438	1
		Low	↑	11.159	0.591	0.00699893			Low		5.409	0.359	0.104602
		High 1	↑	11.19	0.756	0.00211141			High 1		5.414	0.383	0.107927
		High 2	↑	11.171	0.743	0.00325218			High 2	↓	5.389	0.376	0.0357026
	ATG4C	Ultralow		8.847	0.559	1		CYP2E1	Ultralow		8.69	0.719	1
		Low		8.916	0.595	0.378857			Low		8.532	0.614	0.0958606
		High 1		8.954	0.71	0.16006			High 1		8.514	0.725	0.0586217
		High 2	↑	9.137	0.671	0.000101819			High 2	↓	8.241	0.728	2.39782e-06
	ATG5	Ultralow		6.923	0.797	1		FGF2	Ultralow		7.567	1.099	1
		Low		6.966	0.84	0.702957			Low		7.763	1.171	0.204935
		High 1	↑	7.22	1.031	0.00693605			High 1	↓	7.17	1.205	0.0064144
		High 2	↑	7.737	1.049	2.467e-12			High 2	↓	7.044	1.219	0.000288712
	ATG9A	Ultralow		8.99	0.491	1		GLI1	Ultralow		8.787	1.022	1
		Low		9.025	0.53	0.614103			Low		9.057	1.061	0.0591234
		High 1		9.112	0.6	0.0668717			High 1	↓	8.458	1.164	0.0156165
		High 2	↑	9.385	0.598	8.05427e-09			High 2	↓	7.941	1.098	1.90124e-09
	ATG9B	Ultralow		6.062	0.619	1		GLUD1	Ultralow		12.272	0.539	1
		Low		6.093	0.614	0.717301			Low		12.395	0.555	0.100466
		High 1	↑	6.235	0.677	0.0345962			High 1		12.27	0.67	0.982966
		High 2	↑	6.284	0.69	0.00574859			High 2	↓	12.003	0.627	0.000167916
	BiP	Ultralow		9.487	0.783	1		GLYAT	Ultralow		6.116	0.556	1
		Low	↑	9.78	0.81	0.00784072			Low		6.006	0.545	0.149777
		High 1	↑	9.722	0.995	0.0282555			High 1	↓	5.892	0.509	0.00175058
		High 2		9.563	0.865	0.449128			High 2	↓	5.747	0.433	3.56786e-07
	CASP1	Ultralow		8.564	0.716	1		GSTA1	Ultralow		7.17	0.523	1
		Low		8.571	0.732	0.946786			Low	↓	6.988	0.481	0.0102082
		High 1		8.704	0.79	0.137428			High 1	↓	6.986	0.572	0.00791552
		High 2	↑	9.147	0.843	4.51803e-09			High 2	↓	6.986	0.664	0.00808986
	CASP10	Ultralow		10.565	0.801	1		GSTM1	Ultralow		11.541	0.897	1
		Low		10.549	0.631	0.879357			Low	↓	11.261	1.028	0.0314619
		High 1		10.745	0.76	0.0783665			High 1	↓	10.685	1.21	1.19857e-10
		High 2	↑	10.83	0.795	0.00913744			High 2	↓	10.07	0.988	7.03126e-24
	CASP2	Ultralow		7.216	0.713	1		GSTM2	Ultralow		9.822	0.823	1
		Low		7.4	0.688	0.0595055			Low	↓	9.414	1.058	0.00115543
		High 1	↑	7.582	0.822	0.000158027			High 1	↓	8.582	1.114	8.00156e-21
		High 2	↑	7.987	0.841	1.19728e-13			High 2	↓	8.045	0.933	7.64466e-33
	CASP3	Ultralow		9.622	0.46	1		GSTT1	Ultralow		8.431	0.91	1
		Low	↑	9.825	0.561	0.00312118			Low		8.523	1.012	0.476951
		High 1	↑	9.983	0.721	1.94651e-07			High 1		8.226	1.045	0.0893454
		High 2	↑	10.308	0.615	5.90074e-21			High 2	↓	8.078	0.967	0.00267397
	CASP4	Ultralow		9.133	0.716	1		HDAC11	Ultralow		9.081	0.586	1
		Low		9.224	0.801	0.374089			Low		9.116	0.652	0.671615
		High 1		9.233	0.915	0.302871			High 1		9.088	0.762	0.932496
		High 2	↑	9.564	0.902	9.59743e-06			High 2	↓	8.804	0.734	0.000405909
	CASP5	Ultralow		8.41	0.709	1		HDAC4	Ultralow		13.97	0.903	1
		Low		8.343	0.647	0.483843			Low		13.738	0.931	0.0660381
		High 1		8.311	0.783	0.28705			High 1		13.839	1.015	0.272184
		High 2	↑	8.595	0.801	0.0426929			High 2	↓	13.649	1	0.00602676
	CASP7	Ultralow		9.717	0.968	1		HDAC7	Ultralow		8.941	0.677	1
		Low	↑	10.011	1.104	0.0358557			Low		8.918	0.658	0.803144
		High 1	↑	10.038	1.24	0.0156833			High 1		8.895	0.76	0.601651
		High 2	↑	10.038	1.023	0.00984771			High 2	↓	8.716	0.706	0.0094368
	CASP8	Ultralow		9.408	0.783	1		IGF1	Ultralow		9.957	1.08	1
		Low		9.584	0.872	0.116501			Low		9.957	0.968	0.998475
		High 1	↑	9.693	0.924	0.00704978			High 1	↓	9.327	1.041	1.14636e-05
		High 2	↑	9.823	0.93	7.21281e-05			High 2	↓	8.976	0.919	4.20378e-11
	CBS	Ultralow		8.337	0.908	1		MTHFR	Ultralow		8.443	0.643	1
		Low	↑	8.661	1.107	0.0163155			Low		8.39	0.635	0.547513
		High 1	↑	9.03	1.252	1.50212e-07			High 1	↓	8.255	0.75	0.0287245
		High 2	↑	10.067	1.53	2.34378e-28			High 2	↓	8.095	0.695	3.95763e-05
	CD163	Ultralow		7.312	0.802	1		PLA2G2C	Ultralow		10.449	0.69	1
		Low	↑	7.539	0.866	0.0460548			Low		10.283	0.672	0.0800336
		High 1	↑	7.771	1.031	4.51013e-05			High 1		10.387	0.744	0.485516
		High 2	↑	8.212	1.08	4.45363e-14			High 2	↓	10.245	0.773	0.0222333
	CD68	Ultralow		11.416	0.927	1		PPARG	Ultralow		6.596	0.683	1
		Low	↑	11.875	0.753	0.000219493			Low		6.62	0.846	0.812305
		High 1	↑	12.217	0.919	5.98179e-10			High 1	↓	6.302	0.789	0.00145063
		High 2	↑	12.539	0.861	2.53403e-16			High 2	↓	6.142	0.64	5.00103e-07
	CHAC1	Ultralow		9.582	0.853	1		UCP1	Ultralow		6.908	1.099	1
		Low		9.749	0.87	0.159132			Low		6.651	0.952	0.0792819
		High 1	↑	10.306	1.029	2.88939e-09			High 1	↓	6.52	0.86	0.00498978
		High 2	↑	11.218	1.059	6.52982e-29			High 2	↓	6.312	0.737	1.75787e-05
	CHOP	Ultralow		6.948	0.515	1
		Low		6.938	0.611	0.897628
		High 1		6.957	0.679	0.899672
		High 2	↑	7.149	0.735	0.00427661
	GLS	Ultralow		9.636	0.704	1
		Low	↑	9.852	0.685	0.0260178
		High 1	↑	10.033	0.787	3.28437e-05
		High 2	↑	10.355	0.841	1.49052e-12
	GPX1	Ultralow		14.195	0.592	1
		Low	↑	14.399	0.537	0.0109669
		High 1	↑	14.479	0.642	0.000339616
		High 2	↑	14.551	0.623	5.63997e-06
	GSR	Ultralow		11.009	0.62	1
		Low		10.985	0.571	0.775415
		High 1	↑	11.219	0.678	0.01057
		High 2	↑	11.174	0.7	0.038886
	GSTA4	Ultralow		8.475	0.586	1
		Low		8.485	0.632	0.89696
		High 1		8.454	0.765	0.792765
		High 2	↑	8.754	0.774	0.000420249
	GSTP1	Ultralow		13.474	0.749	1
		Low		13.583	0.754	0.291889
		High 1		13.596	0.866	0.218994
		High 2	↑	14.25	0.871	6.80124e-13
	HDAC1	Ultralow		11.367	0.693	1
		Low	↑	11.555	0.681	0.0495858
		High 1	↑	11.614	0.861	0.00900038
		High 2	↑	11.851	0.745	2.32158e-07
	HDAC2	Ultralow		7.062	0.579	1
		Low	↑	7.283	0.62	0.00737506
		High 1	↑	7.474	0.809	9.11474e-07
		High 2	↑	7.81	0.853	6.32706e-17
	HDAC3	Ultralow		12.232	0.673	1
		Low	↑	12.572	0.64	0.000266939
		High 1	↑	12.658	0.794	4.65411e-06
		High 2	↑	12.657	0.76	2.48022e-06
	HDAC6	Ultralow		9.196	0.563	1
		Low		9.315	0.724	0.16228
		High 1		9.343	0.861	0.0695007
		High 2	↑	9.501	0.799	8.94801e-05
	HDAC9	Ultralow		6.088	0.603	1
		Low		5.965	0.57	0.131105
		High 1		6.068	0.742	0.802326
		High 2	↑	6.302	0.8	0.00816785
	HSF1	Ultralow		7.197	0.48	1
		Low		7.178	0.531	0.784
		High 1		7.313	0.673	0.0840597
		High 2	↑	7.413	0.663	0.000979572
	IDH1	Ultralow		7.799	0.627	1
		Low		7.838	0.585	0.646445
		High 1		7.88	0.624	0.313992
		High 2	↑	8.035	0.628	0.00325075
	IL8	Ultralow		6.308	0.953	1
		Low	↑	6.592	1.139	0.0421579
		High 1	↑	6.865	1.259	3.34481e-05
		High 2	↑	7.988	1.643	1.89982e-25
	JUN	Ultralow		11.749	1.242	1
		Low	↑	12.098	1.242	0.042307
		High 1		12.017	1.127	0.0881213
		High 2		12.018	0.941	0.076078
	KLK5	Ultralow		9.002	0.75	1
		Low		9	0.69	0.977792
		High 1		9.034	0.811	0.748596
		High 2	↑	9.894	1.544	3.43826e-13
	KLK7	Ultralow		6.646	0.93	1
		Low		6.543	0.79	0.403809
		High 1		6.535	0.976	0.35739
		High 2	↑	7.705	1.99	4.71546e-12
	LCP1	Ultralow		7.671	0.814	1
		Low		7.861	0.751	0.0839751
		High 1	↑	8.084	1.024	0.000245297
		High 2	↑	8.611	1.071	9.93987e-15
	LCP2	Ultralow		8.157	0.861	1
		Low		8.393	0.919	0.0522036
		High 1	↑	8.606	1.006	0.000128686
		High 2	↑	9.094	1.045	9.99718e-14
	MAP2K3	Ultralow		11.472	0.797	1
		Low	↑	11.834	0.738	0.000944861
		High 1	↑	12.011	0.862	7.95717e-07
		High 2	↑	12.392	0.833	3.49962e-15
	MAP3K7	Ultralow		8.266	0.562	1
		Low		8.264	0.6	0.980707
		High 1		8.363	0.67	0.195496
		High 2	↑	8.544	0.695	0.000216609
	MDM2	Ultralow		7.743	0.801	1
		Low		7.857	0.869	0.312563
		High 1	↑	8.051	0.956	0.00450628
		High 2		7.833	0.863	0.377016
	NFE2L2	Ultralow		9.798	0.683	1
		Low		9.981	0.67	0.0509308
		High 1	↑	10.012	0.812	0.0194887
		High 2	↑	10.105	0.717	0.00053717
	PLCG1	Ultralow		7.587	0.529	1
		Low		7.624	0.556	0.613199
		High 1	↑	7.771	0.625	0.00982781
		High 2	↑	7.972	0.624	1.06824e-07
	RALBP1	Ultralow		10.765	0.719	1
		Low		10.872	0.63	0.263575
		High 1		10.801	0.8	0.701774
		High 2	↑	11.125	0.804	0.000147743
	SOD1	Ultralow		14.794	0.569	1
		Low	↑	14.963	0.528	0.0283414
		High 1	↑	15.08	0.651	0.000211062
		High 2	↑	15.157	0.625	1.95306e-06
	SOD2	Ultralow		11.817	0.676	1
		Low	↑	12.023	0.672	0.0278736
		High 1	↑	12.14	0.789	0.000425592
		High 2	↑	12.996	0.902	9.89824e-26
	TP53	Ultralow		11.632	0.617	1
		Low		11.687	0.584	0.512042
		High 1		11.651	0.745	0.8229
		High 2	↑	11.805	0.847	0.0370243
	TUBB2B	Ultralow		7.163	1.034	1
		Low	↑	7.489	1.136	0.0273376
		High 1		7.163	1.378	0.999914
		High 2	↑	7.815	2.007	3.7508e-05

## Sheet:  BP with arrows
	Supplementary Table S4. Gene Expression Based on BluePrint Subtypes
	T-tests were performed and compared to Luminal A subtype.
	Significant changes in gene expression are indicated with arrows and p values highlighted in green.
	Increased Gene Expresssion							Decreased Gene Expression							Increased and Decreased Expression
	Gene	BP Subtype	Expression	Mean	SD	p value		Gene	BP Subtype	Expression	Mean	SD	p value		Gene	BP Subtype	Expression	Mean	SD	p value
	AHCY	Luminal A		7.109	0.556	1		ATG10	Luminal A		7.572	0.651	1		GSS	Luminal A		9.702	0.728	1
		Luminal B	↑	7.261	0.664	0.00588807			Luminal B	↓	7.447	0.728	0.0435126			Luminal B	↑	9.85	0.896	0.042548
		HER2	↑	7.353	0.658	1.69801e-05			HER2	↓	7.342	0.844	0.000962859			HER2		9.82	0.892	0.113959
		Basal	↑	7.538	0.714	3.58123e-13			Basal	↓	7.44	0.721	0.0320984			Basal	↓	9.499	0.846	0.00431855
	AHR	Luminal A		8.243	0.774	1		ATG12	Luminal A		6.577	0.612	1		KLK5	Luminal A		8.526	0.888	1
		Luminal B		8.195	0.805	0.496809			Luminal B		6.548	0.671	0.620865			Luminal B	↓	8.163	0.878	5.55201e-06
		HER2		8.247	0.767	0.960254			HER2		6.504	0.722	0.238355			HER2	↓	8.337	1.007	0.0307101
		Basal	↑	8.402	0.862	0.0309734			Basal	↓	6.297	0.65	9.94239e-07			Basal	↑	10.535	2.133	2.3395e-34
	AKR1B1	Luminal A		11.033	0.654	1		ATG14	Luminal A		9.142	0.638	1		KLK7	Luminal A		6.575	0.838	1
		Luminal B	↑	11.226	0.822	0.00396511			Luminal B	↓	9.015	0.758	0.0419719			Luminal B	↓	6.398	0.915	0.0245991
		HER2	↑	11.179	0.795	0.0297471			HER2	↓	8.786	0.77	7.25145e-08			HER2		6.569	1.027	0.946746
		Basal	↑	11.438	0.872	8.55786e-09			Basal	↓	8.792	0.73	1.88777e-08			Basal	↑	8.562	2.009	5.17385e-37
	ALOX15	Luminal A		7.318	0.977	1		ATG2B	Luminal A		9.694	1.193	1		PPARGC1A	Luminal A		5.818	0.571	1
		Luminal B		7.497	1.074	0.0511359			Luminal B		9.763	1.203	0.517709			Luminal B	↓	5.628	0.562	0.000188894
		HER2	↑	7.635	1.126	0.00111561			HER2	↓	9.242	1.369	0.000145313			HER2		5.756	0.681	0.281791
		Basal		7.311	1.09	0.93854			Basal	↓	9.174	1.177	1.26622e-06			Basal	↑	6.143	1.048	2.23006e-05
	ATF4	Luminal A		13.179	0.641	1		ATG4A	Luminal A		8.911	0.586	1
		Luminal B	↑	13.409	0.708	0.000160332			Luminal B		8.892	0.659	0.739506
		HER2	↑	13.624	0.692	1.45789e-12			HER2		8.976	0.625	0.242434
		Basal	↑	13.619	0.737	3.85085e-12			Basal	↓	8.717	0.664	0.000608137
	ATG101	Luminal A		7.714	0.564	1		BECN1	Luminal A		8.551	0.663	1
		Luminal B		7.813	0.689	0.0795903			Luminal B		8.61	0.843	0.382864
		HER2	↑	7.895	0.683	0.00176307			HER2	↓	8.17	0.819	5.08836e-08
		Basal	↑	7.939	0.722	0.000112708			Basal	↓	8.035	0.751	3.56824e-15
	ATG13	Luminal A		7.952	0.547	1		BiP	Luminal A		9.7	0.809	1
		Luminal B		8.033	0.627	0.121909			Luminal B		9.846	0.966	0.0685972
		HER2		8.004	0.609	0.321			HER2		9.576	0.91	0.116128
		Basal	↑	8.116	0.597	0.00142157			Basal	↓	9.461	0.861	0.00147804
	ATG2A	Luminal A		11.749	0.605	1		CASP6	Luminal A		7.795	0.491	1
		Luminal B	↑	11.888	0.697	0.0176555			Luminal B	↓	7.685	0.536	0.0176966
		HER2	↑	11.886	0.704	0.0244134			HER2		7.751	0.545	0.361708
		Basal		11.843	0.707	0.112228			Basal	↓	7.616	0.523	9.65403e-05
	ATG3	Luminal A		11.076	0.61	1		GLUD1	Luminal A		12.361	0.553	1
		Luminal B	↑	11.291	0.764	0.000547325			Luminal B		12.332	0.664	0.596385
		HER2	↑	11.286	0.687	0.00047973			HER2	↓	12.149	0.614	8.92881e-05
		Basal	↑	11.523	0.708	1.93602e-13			Basal	↓	11.876	0.612	4.44921e-19
	ATG4B	Luminal A		11.09	0.622	1		GLYAT	Luminal A		6.041	0.551	1
		Luminal B	↑	11.285	0.661	0.000705714			Luminal B	↓	5.878	0.516	0.000700791
		HER2		11.203	0.709	0.0657023			HER2	↓	5.77	0.441	5.07457e-09
		Basal		11.047	0.842	0.51744			Basal	↓	5.779	0.448	1.05438e-08
	ATG4C	Luminal A		5.935	0.516	1		GSTA1	Luminal A		7.044	0.501	1
		Luminal B	↑	6.044	0.61	0.0313638			Luminal B	↓	6.929	0.537	0.0135642
		HER2		5.981	0.58	0.364446			HER2	↓	6.908	0.581	0.00648996
		Basal	↑	6.18	0.628	2.46332e-06			Basal		7.115	0.72	0.202105
	ATG5	Luminal A		6.954	0.829	1		GSTM1	Luminal A		11.355	0.995	1
		Luminal B	↑	7.245	0.956	0.000304399			Luminal B	↓	10.647	1.192	2.20743e-12
		HER2	↑	7.514	1.137	2.47647e-09			HER2	↓	10.41	1.109	1.29586e-20
		Basal	↑	7.773	1.057	3.38742e-20			Basal	↓	9.959	0.969	2.53942e-46
	ATG9A	Luminal A		9.019	0.516	1		GSTM2	Luminal A		9.549	0.999	1
		Luminal B	↑	9.13	0.594	0.0265937			Luminal B	↓	8.635	1.11	2.19294e-20
		HER2	↑	9.212	0.581	0.000156378			HER2	↓	8.012	0.974	4.41033e-51
		Basal	↑	9.446	0.624	8.79168e-16			Basal	↓	8.161	0.955	2.84471e-46
	ATG9B	Luminal A		6.085	0.616	1		GSTT1	Luminal A		8.49	0.983	1
		Luminal B	↑	6.251	0.736	0.00624576			Luminal B	↓	8.291	1.048	0.0289766
		HER2		6.144	0.569	0.277804			HER2	↓	8.204	1.048	0.002275
		Basal	↑	6.38	0.708	8.87263e-07			Basal	↓	7.944	0.881	1.53712e-10
	CASP1	Luminal A		8.58	0.718	1		HDAC11	Luminal A		9.111	0.63	1
		Luminal B	↑	8.741	0.823	0.0199815			Luminal B		9.206	0.773	0.132089
		HER2	↑	8.897	0.778	5.12765e-06			HER2	↓	8.84	0.709	1.39291e-05
		Basal	↑	9.208	0.884	4.4254e-17			Basal	↓	8.724	0.706	2.56307e-10
	CASP10	Luminal A		10.558	0.685	1		HDAC5	Luminal A		9.376	0.641	1
		Luminal B		10.657	0.736	0.120202			Luminal B		9.438	0.798	0.337111
		HER2	↑	10.906	0.752	2.11511e-07			HER2	↓	9.007	0.798	5.28231e-08
		Basal	↑	10.82	0.831	0.000137828			Basal		9.326	0.894	0.472414
	CASP2	Luminal A		7.344	0.702	1		HDAC7	Luminal A		8.926	0.665	1
		Luminal B	↑	7.631	0.813	2.80832e-05			Luminal B		8.874	0.737	0.402249
		HER2	↑	7.762	0.873	1.84974e-08			HER2		8.802	0.735	0.0539547
		Basal	↑	8.033	0.834	1.54953e-21			Basal	↓	8.707	0.723	0.000454001
	CASP3	Luminal A		9.764	0.541	1		IGF1	Luminal A		9.968	0.996	1
		Luminal B	↑	9.977	0.685	0.000132832			Luminal B	↓	9.28	1.057	3.14691e-13
		HER2	↑	10.299	0.633	5.75011e-21			HER2	↓	9.063	0.933	1.93494e-22
		Basal	↑	10.233	0.682	2.11279e-16			Basal	↓	9.031	0.951	2.05525e-24
	CASP4	Luminal A		9.203	0.776	1		KEAP1	Luminal A		9.679	0.547	1
		Luminal B		9.262	0.928	0.441815			Luminal B	↓	9.825	0.705	0.0103112
		HER2	↑	9.442	0.917	0.0023499			HER2		9.572	0.657	0.0532035
		Basal	↑	9.551	0.902	4.84122e-06			Basal		9.776	0.712	0.0893702
	CASP5	Luminal A		8.371	0.662	1		LCP1	Luminal A		7.808	0.776	1
		Luminal B		8.28	0.757	0.152494			Luminal B	↓	8.15	0.975	1.74492e-05
		HER2		8.474	0.812	0.132503			HER2	↓	8.32	1.087	8.69772e-09
		Basal	↑	8.651	0.809	2.70539e-05			Basal	↓	8.663	1.119	4.17514e-21
	CASP7	Luminal A		9.928	1.073	1		MTHFR	Luminal A		8.41	0.638	1
		Luminal B	↑	10.213	1.086	0.00328855			Luminal B	↓	8.276	0.731	0.0296548
		HER2		10.063	1.172	0.189692			HER2	↓	8.266	0.731	0.022937
		Basal		9.833	1.078	0.325021			Basal	↓	7.957	0.66	3.30386e-14
	CASP8	Luminal A		9.535	0.85	1		MTR	Luminal A		8.288	0.691	1
		Luminal B	↑	9.779	0.827	0.00125495			Luminal B		8.183	0.865	0.13379
		HER2	↑	9.894	0.894	9.54096e-06			HER2	↓	8.054	0.85	0.00111493
		Basal		9.632	1.037	0.252962			Basal	↓	8.148	0.825	0.0397249
	CASP9	Luminal A		9.148	0.567	1		NFKB1	Luminal A		6.856	0.689	1
		Luminal B		9.102	0.634	0.399586			Luminal B	↓	6.725	0.765	0.0448879
		HER2	↑	8.988	0.624	0.00363665			HER2		6.817	0.739	0.556964
		Basal	↑	9.009	0.667	0.0123176			Basal		6.789	0.724	0.292567
	CBS	Luminal A		8.559	1.059	1		PPARG	Luminal A		9.508	1.048	1
		Luminal B	↑	9.007	1.258	2.02853e-05			Luminal B	↓	9.086	1.149	2.22529e-05
		HER2	↑	9.365	1.35	2.50593e-12			HER2	↓	8.87	0.962	1.30999e-11
		Basal	↑	10.453	1.495	1.90719e-47			Basal	↓	8.617	0.982	7.27726e-21
	CD163	Luminal A		7.476	0.854	1		PRDM16	Luminal A		6.496	0.661	1
		Luminal B	↑	7.828	1.06	4.95702e-05			Luminal B		6.462	0.687	0.563046
		HER2	↑	7.941	1.015	1.12135e-07			HER2		6.539	0.778	0.523112
		Basal	↑	8.277	1.114	4.53233e-18			Basal	↓	6.318	0.722	0.00406974
	CD68	Luminal A		11.745	0.831	1		SOD3	Luminal A		11.309	0.989	1
		Luminal B	↑	12.316	0.909	8.80706e-13			Luminal B	↓	11.01	1.038	0.00104538
		HER2	↑	12.476	0.86	1.6939e-19			HER2	↓	11.079	0.975	0.0107015
		Basal	↑	12.399	0.934	1.23122e-15			Basal		11.249	1.015	0.501821
	CHAC1	Luminal A		9.701	0.868	1		TUBB2B	Luminal A		7.393	1.114	1
		Luminal B	↑	10.24	1.016	4.04549e-10			Luminal B		7.168	1.459	0.0526597
		HER2	↑	11.025	1.096	2.61702e-39			HER2	↓	7.006	1.336	0.000673224
		Basal	↑	11.209	1.07	1.69939e-52			Luminal B		7.168	1.459	0.0526597
	CHOP	Luminal A		8.194	0.616	1		UCP1	Luminal A		6.733	1.006	1
		Luminal B	↑	8.35	0.762	0.0121597			Luminal B	↓	6.459	0.855	0.00112869
		HER2	↑	8.405	0.785	0.00125791			HER2	↓	6.46	0.795	0.00101518
		Basal	↑	8.359	0.771	0.00882531			Basal	↓	6.292	0.73	3.67848e-08
	DPEP2	Luminal A		6.887	0.62	1
		Luminal B		6.971	0.703	0.159074
		HER2	↑	7.006	0.676	0.0451881
		Basal		6.912	0.719	0.674542
	GGT1	Luminal A		9.394	0.777	1
		Luminal B		9.372	0.77	0.747407
		HER2	↑	9.829	0.755	1.21926e-09
		Basal	↑	9.599	0.78	0.00340493
	GLS	Luminal A		9.787	0.698	1
		Luminal B	↑	10.042	0.774	0.000130386
		HER2	↑	10.201	0.757	1.37219e-09
		Basal	↑	10.399	0.915	5.5315e-16
	GOT1	Luminal A		9.148	0.626	1
		Luminal B		9.233	0.633	0.132404
		HER2	↑	9.284	0.688	0.0244989
		Basal	↑	9.302	0.685	0.00888542
	GPX1	Luminal A		14.339	0.563	1
		Luminal B	↑	14.543	0.609	0.000114797
		HER2	↑	14.544	0.633	0.000227868
		Basal	↑	14.471	0.652	0.0157663
	GSR	Luminal A		10.993	0.587	1
		Luminal B	↑	11.204	0.709	0.000311233
		HER2	↑	11.438	0.636	1.56632e-14
		Basal		10.958	0.639	0.521734
	GSTA4	Luminal A		8.485	0.618	1
		Luminal B		8.396	0.78	0.156583
		HER2	↑	8.736	0.755	9.41606e-05
		Basal	↑	8.745	0.765	3.50019e-05
	GSTP1	Luminal A		13.56	0.744	1
		Luminal B		13.544	0.891	0.828993
		HER2	↑	13.775	0.899	0.0048374
		Basal	↑	14.549	0.667	3.95758e-45
	HDAC1	Luminal A		11.506	0.686	1
		Luminal B	↑	11.778	0.797	4.95602e-05
		HER2		11.548	0.832	0.552307
		Basal	↑	11.892	0.758	4.72696e-09
	HDAC2	Luminal A		7.214	0.615	1
		Luminal B	↑	7.524	0.83	2.81456e-06
		HER2	↑	7.673	0.769	3.45462e-12
		Basal	↑	7.797	0.918	9.74939e-16
	HDAC3	Luminal A		12.471	0.667	1
		Luminal B	↑	12.722	0.777	0.000116007
		HER2	↑	12.69	0.731	0.000690343
		Basal		12.561	0.804	0.172754
	HDAC6	Luminal A		9.281	0.682	1
		Luminal B	↑	9.429	0.795	0.0262425
		HER2		9.378	0.876	0.182345
		Basal	↑	9.482	0.817	0.00298108
	HDAC8	Luminal A		8.22	0.636	1
		Luminal B		8.243	0.711	0.709303
		HER2		8.249	0.738	0.64417
		Basal	↑	8.365	0.732	0.0183188
	HDAC9	Luminal A		6.474	0.651	1
		Luminal B		6.505	0.832	0.643628
		HER2		6.591	0.811	0.08542
		Basal	↑	6.976	0.975	4.19186e-11
	HSF1	Luminal A		7.184	0.515	1
		Luminal B	↑	7.31	0.676	0.0191992
		HER2	↑	7.307	0.652	0.0235484
		Basal	↑	7.485	0.661	2.20338e-08
	IDH1	Luminal A		7.829	0.599	1
		Luminal B		7.822	0.605	0.901298
		HER2	↑	8.146	0.657	6.32828e-08
		Basal	↑	7.947	0.59	0.0258591
	IL8	Luminal A		6.506	1.097	1
		Luminal B	↑	6.803	1.219	0.0043788
		HER2	↑	7.602	1.544	2.33581e-17
		Basal	↑	8.098	1.684	6.98201e-31
	LCP2	Luminal A		8.327	0.908	1
		Luminal B	↑	8.688	0.984	2.48461e-05
		HER2	↑	8.903	1.005	1.55495e-10
		Basal	↑	9.048	1.14	3.61305e-14
	MAP2K3	Luminal A		11.722	0.775	1
		Luminal B	↑	12.01	0.856	9.23177e-05
		HER2	↑	12.309	0.889	1.08781e-13
		Basal	↑	12.367	0.811	2.28708e-18
	MAP3K7	Luminal A		8.268	0.587	1
		Luminal B		8.351	0.656	0.137779
		HER2	↑	8.404	0.702	0.0227818
		Basal	↑	8.63	0.682	4.87044e-10
	MDM2	Luminal A		7.83	0.846	1
		Luminal B	↑	8.212	0.956	2.93968e-06
		HER2		7.838	0.861	0.91821
		Basal		7.716	0.838	0.129802
	NFE2L2	Luminal A		9.927	0.68	1
		Luminal B	↑	10.072	0.767	0.0258901
		HER2	↑	10.062	0.735	0.0376903
		Basal	↑	10.058	0.777	0.0456445
	PLCG1	Luminal A		7.617	0.547	1
		Luminal B	↑	7.747	0.642	0.0152588
		HER2	↑	8.008	0.596	4.93667e-13
		Basal	↑	7.904	0.631	8.978e-08
	RALBP1	Luminal A		10.844	0.659	1
		Luminal B		10.912	0.765	0.288233
		HER2		10.748	0.767	0.143485
		Basal	↑	11.267	0.831	6.73691e-10
	SOD1	Luminal A		14.916	0.546	1
		Luminal B	↑	15.19	0.601	1.50612e-07
		HER2	↑	15.115	0.644	0.000324385
		Basal	↑	15.059	0.661	0.00846396
	SOD2	Luminal A		11.965	0.679	1
		Luminal B	↑	12.173	0.779	0.00154941
		HER2	↑	12.406	0.801	2.9011e-10
		Basal	↑	13.266	0.899	1.82336e-56
	TP53	Luminal A		7.532	0.464	1
		Luminal B		7.504	0.542	0.541126
		HER2		7.443	0.629	0.0818965
		Basal	↑	7.76	0.724	3.1729e-05

## Sheet: ATG Genes
	MammPrint: ATG Genes														BluePrint: ATG Genes
	Gene	MP Subtype	Expression	Mean	SD	p value		Gene	MP Subtype	Expression	Mean	SD	p value		Gene	MP Subtype	Expression	Mean	SD	p value		Gene	MP Subtype	Expression	Mean	SD	p value
	ATG101	Ultralow		7.722	0.497	1		ATG10	Ultralow		7.655	0.634	1		ATG101	Luminal A		7.714	0.564	1		ATG10	Luminal A		7.572	0.651	1
		Low		7.707	0.592	0.828571			Low		7.533	0.661	0.168857			Luminal B		7.813	0.689	0.0795903			Luminal B	↓	7.447	0.728	0.0435126
		High 1		7.828	0.691	0.12699			High 1	↓	7.451	0.797	0.0186381			HER2	↑	7.895	0.683	0.00176307			HER2	↓	7.342	0.844	0.000962859
		High 2	↑	7.925	0.705	0.00291536			High 2	↓	7.382	0.737	0.00108616			Basal	↑	7.939	0.722	0.000112708			Basal	↓	7.44	0.721	0.0320984
	ATG12	Ultralow		10.262	0.641	1		ATG2B	Ultralow		6.968	0.684	1		ATG13	Luminal A		7.952	0.547	1		ATG12	Luminal A		6.577	0.612	1
		Low	↑	10.491	0.64	0.0102597			Low		6.876	0.694	0.330426			Luminal B		8.033	0.627	0.121909			Luminal B		6.548	0.671	0.620865
		High 1	↑	10.505	0.87	0.0066862			High 1	↓	6.769	0.795	0.0293037			HER2		8.004	0.609	0.321			HER2		6.504	0.722	0.238355
		High 2	↑	10.535	0.676	0.000990802			High 2	↓	6.673	0.707	0.000851169			Basal	↑	8.116	0.597	0.00142157			Basal	↓	6.297	0.65	9.94239e-07
	ATG13	Ultralow		7.946	0.525	1		ATG4A	Ultralow		8.951	0.666	1		ATG2A	Luminal A		11.749	0.605	1		ATG14	Luminal A		9.142	0.638	1
		Low		7.952	0.557	0.938017			Low		8.891	0.546	0.488789			Luminal B	↑	11.888	0.697	0.0176555			Luminal B	↓	9.015	0.758	0.0419719
		High 1		8.012	0.643	0.354607			High 1		8.957	0.672	0.951906			HER2	↑	11.886	0.704	0.0244134			HER2	↓	8.786	0.77	7.25145e-08
		High 2	↑	8.085	0.587	0.0401358			High 2	↓	8.784	0.639	0.0447497			Basal		11.843	0.707	0.112228			Basal	↓	8.792	0.73	1.88777e-08
	ATG2A	Ultralow		11.612	0.61	1		ATG14	Ultralow		9.13	0.557	1		ATG3	Luminal A		11.076	0.61	1		ATG2B	Luminal A		9.694	1.193	1
		Low	↑	11.804	0.594	0.0222755			Low		9.143	0.669	0.881453			Luminal B	↑	11.291	0.764	0.000547325			Luminal B		9.763	1.203	0.517709
		High 1	↑	11.823	0.726	0.0101738			High 1	↓	8.905	0.825	0.00495611			HER2	↑	11.286	0.687	0.00047973			HER2	↓	9.242	1.369	0.000145313
		High 2	↑	11.912	0.682	0.000190478			High 2	↓	8.838	0.705	0.000100108			Basal	↑	11.523	0.708	1.93602e-13			Basal	↓	9.174	1.177	1.26622e-06
	ATG3	Ultralow		10.946	0.617	1									ATG4B	Luminal A		11.09	0.622	1		ATG4A	Luminal A		8.911	0.586	1
		Low	↑	11.128	0.599	0.0315642										Luminal B	↑	11.285	0.661	0.000705714			Luminal B		8.892	0.659	0.739506
		High 1	↑	11.203	0.786	0.00246736										HER2		11.203	0.709	0.0657023			HER2		8.976	0.625	0.242434
		High 2	↑	11.5	0.655	1.21577e-10										Basal		11.047	0.842	0.51744			Basal	↓	8.717	0.664	0.000608137
	ATG4B	Ultralow		10.918	0.66	1									ATG4C	Luminal A		5.935	0.516	1
		Low	↑	11.159	0.591	0.00699893										Luminal B	↑	6.044	0.61	0.0313638
		High 1	↑	11.19	0.756	0.00211141										HER2		5.981	0.58	0.364446
		High 2	↑	11.171	0.743	0.00325218										Basal	↑	6.18	0.628	2.46332e-06
	ATG4C	Ultralow		8.847	0.559	1									ATG5	Luminal A		6.954	0.829	1
		Low		8.916	0.595	0.378857										Luminal B	↑	7.245	0.956	0.000304399
		High 1		8.954	0.71	0.16006										HER2	↑	7.514	1.137	2.47647e-09
		High 2	↑	9.137	0.671	0.000101819										Basal	↑	7.773	1.057	3.38742e-20
	ATG5	Ultralow		6.923	0.797	1									ATG9A	Luminal A		9.019	0.516	1
		Low		6.966	0.84	0.702957										Luminal B	↑	9.13	0.594	0.0265937
		High 1	↑	7.22	1.031	0.00693605										HER2	↑	9.212	0.581	0.000156378
		High 2	↑	7.737	1.049	2.467e-12										Basal	↑	9.446	0.624	8.79168e-16
	ATG9A	Ultralow		8.99	0.491	1									ATG9B	Luminal A		6.085	0.616	1
		Low		9.025	0.53	0.614103										Luminal B	↑	6.251	0.736	0.00624576
		High 1		9.112	0.6	0.0668717										HER2		6.144	0.569	0.277804
		High 2	↑	9.385	0.598	8.05427e-09										Basal	↑	6.38	0.708	8.87263e-07
	ATG9B	Ultralow		6.062	0.619	1
		Low		6.093	0.614	0.717301
		High 1	↑	6.235	0.677	0.0345962
		High 2	↑	6.284	0.69	0.00574859

## Sheet: CASP Genes
	MammPrint: ATG Genes														BluePrint: ATG Genes
	Gene	MP Subtype	Expression	Mean	SD	p value		Gene	MP Subtype	Expression	Mean	SD	p value		Gene	MP Subtype	Expression	Mean	SD	p value		Gene	MP Subtype	Expression	Mean	SD	p value
	CASP1	Ultralow		8.564	0.716	1		CASP12	Ultralow		6.478	0.454	1		CASP1	Luminal A		8.58	0.718	1		CASP6	Luminal A		7.795	0.491	1
		Low		8.571	0.732	0.946786			Low		6.391	0.394	0.146639			Luminal B	↑	8.741	0.823	0.0199815			Luminal B	↓	7.685	0.536	0.0176966
		High 1		8.704	0.79	0.137428			High 1		6.412	0.468	0.255348			HER2	↑	8.897	0.778	5.12765e-06			HER2		7.751	0.545	0.361708
		High 2	↑	9.147	0.843	4.51803e-09			High 2	↓	6.323	0.443	0.00686638			Basal	↑	9.208	0.884	4.4254e-17			Basal	↓	7.616	0.523	9.65403e-05
	CASP10	Ultralow		10.565	0.801	1		CASP6	Ultralow		7.861	0.51	1		CASP10	Luminal A		10.558	0.685	1
		Low		10.549	0.631	0.879357			Low		7.763	0.48	0.159142			Luminal B		10.657	0.736	0.120202
		High 1		10.745	0.76	0.0783665			High 1	↓	7.716	0.544	0.0308372			HER2	↑	10.906	0.752	2.11511e-07
		High 2	↑	10.83	0.795	0.00913744			High 2	↓	7.657	0.531	0.00196608			Basal	↑	10.82	0.831	0.000137828
	CASP2	Ultralow		7.216	0.713	1		CASP9	Ultralow		9.193	0.676	1		CASP2	Luminal A		7.344	0.702	1
		Low		7.4	0.688	0.0595055			Low		9.121	0.519	0.408794			Luminal B	↑	7.631	0.813	2.80832e-05
		High 1	↑	7.582	0.822	0.000158027			High 1		9.087	0.642	0.214873			HER2	↑	7.762	0.873	1.84974e-08
		High 2	↑	7.987	0.841	1.19728e-13			High 2	↓	8.996	0.642	0.0205395			Basal	↑	8.033	0.834	1.54953e-21
	CASP3	Ultralow		9.622	0.46	1									CASP3	Luminal A		9.764	0.541	1
		Low	↑	9.825	0.561	0.00312118										Luminal B	↑	9.977	0.685	0.000132832
		High 1	↑	9.983	0.721	1.94651e-07										HER2	↑	10.299	0.633	5.75011e-21
		High 2	↑	10.308	0.615	5.90074e-21										Basal	↑	10.233	0.682	2.11279e-16
	CASP4	Ultralow		9.133	0.716	1									CASP4	Luminal A		9.203	0.776	1
		Low		9.224	0.801	0.374089										Luminal B		9.262	0.928	0.441815
		High 1		9.233	0.915	0.302871										HER2	↑	9.442	0.917	0.0023499
		High 2	↑	9.564	0.902	9.59743e-06										Basal	↑	9.551	0.902	4.84122e-06
	CASP5	Ultralow		8.41	0.709	1									CASP5	Luminal A		8.371	0.662	1
		Low		8.343	0.647	0.483843										Luminal B		8.28	0.757	0.152494
		High 1		8.311	0.783	0.28705										HER2		8.474	0.812	0.132503
		High 2	↑	8.595	0.801	0.0426929										Basal	↑	8.651	0.809	2.70539e-05
	CASP7	Ultralow		9.717	0.968	1									CASP7	Luminal A		9.928	1.073	1
		Low	↑	10.011	1.104	0.0358557										Luminal B	↑	10.213	1.086	0.00328855
		High 1	↑	10.038	1.24	0.0156833										HER2		10.063	1.172	0.189692
		High 2	↑	10.038	1.023	0.00984771										Basal		9.833	1.078	0.325021
	CASP8	Ultralow		9.408	0.783	1									CASP8	Luminal A		9.535	0.85	1
		Low		9.584	0.872	0.116501										Luminal B	↑	9.779	0.827	0.00125495
		High 1	↑	9.693	0.924	0.00704978										HER2	↑	9.894	0.894	9.54096e-06
		High 2	↑	9.823	0.93	7.21281e-05										Basal		9.632	1.037	0.252962
															CASP9	Luminal A		9.148	0.567	1
																Luminal B		9.102	0.634	0.399586
																HER2	↑	8.988	0.624	0.00363665
																Basal	↑	9.009	0.667	0.0123176

## Sheet: HDAC Genes
	MammPrint: ATG Genes														BluePrint: ATG Genes
	Gene	MP Subtype	Expression	Mean	SD	p value		Gene	MP Subtype	Expression	Mean	SD	p value		Gene	MP Subtype	Expression	Mean	SD	p value		Gene	MP Subtype	Expression	Mean	SD	p value
	HDAC1	Ultralow		11.367	0.693	1		HDAC11	Ultralow		9.081	0.586	1		HDAC1	Luminal A		11.506	0.686	1		HDAC11	Luminal A		9.111	0.63	1
		Low	↑	11.555	0.681	0.0495858			Low		9.116	0.652	0.671615			Luminal B	↑	11.778	0.797	4.95602e-05			Luminal B		9.206	0.773	0.132089
		High 1	↑	11.614	0.861	0.00900038			High 1		9.088	0.762	0.932496			HER2		11.548	0.832	0.552307			HER2	↓	8.84	0.709	1.39291e-05
		High 2	↑	11.851	0.745	2.32158e-07			High 2	↓	8.804	0.734	0.000405909			Basal	↑	11.892	0.758	4.72696e-09			Basal	↓	8.724	0.706	2.56307e-10
	HDAC2	Ultralow		7.062	0.579	1		HDAC4	Ultralow		13.97	0.903	1		HDAC2	Luminal A		7.214	0.615	1		HDAC5	Luminal A		9.376	0.641	1
		Low	↑	7.283	0.62	0.00737506			Low		13.738	0.931	0.0660381			Luminal B	↑	7.524	0.83	2.81456e-06			Luminal B		9.438	0.798	0.337111
		High 1	↑	7.474	0.809	9.11474e-07			High 1		13.839	1.015	0.272184			HER2	↑	7.673	0.769	3.45462e-12			HER2	↓	9.007	0.798	5.28231e-08
		High 2	↑	7.81	0.853	6.32706e-17			High 2	↓	13.649	1	0.00602676			Basal	↑	7.797	0.918	9.74939e-16			Basal		9.326	0.894	0.472414
	HDAC3	Ultralow		12.232	0.673	1		HDAC7	Ultralow		8.941	0.677	1		HDAC3	Luminal A		12.471	0.667	1		HDAC7	Luminal A		8.926	0.665	1
		Low	↑	12.572	0.64	0.000266939			Low		8.918	0.658	0.803144			Luminal B	↑	12.722	0.777	0.000116007			Luminal B		8.874	0.737	0.402249
		High 1	↑	12.658	0.794	4.65411e-06			High 1		8.895	0.76	0.601651			HER2	↑	12.69	0.731	0.000690343			HER2		8.802	0.735	0.0539547
		High 2	↑	12.657	0.76	2.48022e-06			High 2	↓	8.716	0.706	0.0094368			Basal		12.561	0.804	0.172754			Basal	↓	8.707	0.723	0.000454001
	HDAC6	Ultralow		9.196	0.563	1									HDAC6	Luminal A		9.281	0.682	1
		Low		9.315	0.724	0.16228										Luminal B	↑	9.429	0.795	0.0262425
		High 1		9.343	0.861	0.0695007										HER2		9.378	0.876	0.182345
		High 2	↑	9.501	0.799	8.94801e-05										Basal	↑	9.482	0.817	0.00298108
	HDAC9	Ultralow		6.088	0.603	1									HDAC8	Luminal A		8.22	0.636	1
		Low		5.965	0.57	0.131105										Luminal B		8.243	0.711	0.709303
		High 1		6.068	0.742	0.802326										HER2		8.249	0.738	0.64417
		High 2	↑	6.302	0.8	0.00816785										Basal	↑	8.365	0.732	0.0183188
															HDAC9	Luminal A		6.474	0.651	1
																Luminal B		6.505	0.832	0.643628
																HER2		6.591	0.811	0.08542
																Basal	↑	6.976	0.975	4.19186e-11
